# Supplementary material for: Regulation of lymphoma in vitro by CLP36 through the PI3K/AKT/CREB signaling pathway
Source: PeerJ. 2024 Dec 24;12:e18693. doi: 10.7717/peerj.18693 (PMC11674146; doi:10.7717/peerj.18693)
Supplement: Supplemental Information 1 [file peerj-12-18693-s001.zip]

Archive with 1 entries (1 files):
- please see all WB for original bands.pptx
